# Supplementary material for: Modeling Virus-Associated Central Nervous System Disease in Non-Human Primates
Source: Int J Mol Sci. 2025 Jul 17;26(14):6886. doi: 10.3390/ijms26146886 (PMC12295480; doi:10.3390/ijms26146886)
Supplement: Supplementary file 1 [file ijms-26-06886-s001.zip]

Archive with 1 entries (1 files):
- ijms-3714270-supplementary.pdf
